# Supplementary material for: Plasma Metabolites Associated with Brain MRI Measures of Neurodegeneration in Older Adults in the Atherosclerosis Risk in Communities–Neurocognitive Study (ARIC-NCS)
Source: Int J Mol Sci. 2019 Apr 9;20(7):1744. doi: 10.3390/ijms20071744 (PMC6479561; doi:10.3390/ijms20071744)
Supplement: Supplementary file 1 [file ijms-20-01744-s001.zip]

Archive with 2 entries (1 files):
- supplementary tables/
- supplementary tables/Remaining Phospholipids Results_FINAL.xlsx
